# Supplementary material for: Curing of Plasmid pXO1 from Bacillus anthracis Using Plasmid Incompatibility
Source: PLoS One. 2012 Jan 11;7(1):e29875. doi: 10.1371/journal.pone.0029875 (PMC3256208; doi:10.1371/journal.pone.0029875)
Supplement: Table S1 — Oligonucleotides primers used in this study. (XLS) [file pone.0029875.s001.xls]

## Sheet: Sheet3
	Table S1. Oligonucleotides primers used in this study
	primers	sequence	Location	Notes
	cya_F	AGGATTGATGTGCTGAAAGGAG	155753..155732	To identify whether the large plasmid pXO1 was eliminated from the B.anthracis A16R or not.
	cya_R	TTCGTCTTTGTCGCCACTATC	154566..154586
	lef_F	TGAGTGGTCCCGTCTTTATCC	127506..127526
	lef_R	AATCGCTCCAGTGTTGATAGTG	128390..128369
	pag_F	GTTCCAGACCGTGACAATGATG	134846..134825
	pag_R	ACTAGGATTAACCGCCGCTATC	133836..133857
	pXO1_07F	CGTACTGCTGGAATTGATGG	8124..8105
	pXO1_07R	GTCTTGGCTAACACCTGTATG	7021..7041
	pXO1_13F	AGAAATTGAGTTTGAATATGGTGAG	17311..17287
	pXO1_13R	AGGTTGGCTTACTGGAGATAC	16525..16545
	pXO1_16F	AGCACATGACATACGAAGAAC	22342..22362
	pXO1_16R	GAACATAAGAAGTCTGAATGGATAG	23083..23059
	pXO1_32F	TGAACATGAACTAGAGGAATTGG	40033..40011
	pXO1_32R	ATCTTCTGGAGTCGGATTAGC	39301..39321
	pXO1_42F	ATCTGTGCTGCTCGTATCG	53352..53334
	pXO1_42R	GGAATCCTGGAATGAATGATGG	52463..52484
	pXO1_51F	TTGCCTGAGGTTCCTGTTG	65465..65483
	pXO1_51R	GCTTTCTCTCCCTTTGTGTAAG	66182..66161
	pXO1_59F	GGACTCGGAACAACAATAACG	74644..74664
	pXO1_59R	CCTCTCCATTTCGGCTGAC	75426..75408
	pXO1_67F	AATGGGAATCAAAGTTTACAATCTG	79945..79969
	pXO1_67R	ACTGAACACCACCTACCTTATC	81016..80995
	pXO1_70F	CATACCATTACAGGAGCATCATC	84615..84637
	pXO1_70R	ACCAGGAATCGCAAGAACC	85371..85353
	pXO1_90F	AAGGAAGTAGAGGCAGAAGC	107063..107082
	pXO1_90R	TTAATGTGTTGGCGTTCAGG	108312..108293
	pXO1_95F	GTCTATCAGAAGTAGGTCATAACG	113482..113505
	pXO1_95R	TTCAGTAAGAGCCTCCATAGTAG	114557..114535
	pXO1_98F	GACTGGTATTTCTACTGGGTTTG	118570..118548
	pXO1_98R	GTCCTGCTTCTTGATGATGATG	117804..117825
	pXO1_133F	ATTGTGGAGGATAGATTCTTTGG	170569..170547
	pXO1_133R	TCTCGCTTGGCTAATTTCATC	169589..169609
	pXO1_142F	CGTGGACATCTGCTTGAAC	179252..179234
	pXO1_142R	GACGACCTTCCTCTTGATATTG	178241..178262
	CapA-F	CGATGACGATGGGTGAC	54942..54931	To identify the existence of the plasmid pXO2
	CapA-R	AGATTGAAGTACATGCGGATGG	54266..54287
	CapB-F	GACGAGGAGCAACCGATTAAG	56564..56544
	CapB-R	AAGAACGCAGGCTTAGATTGG	56014..56034
	CapC-F	GTATTAGGAGTTACACTGAGCC	55554..55533
	CapC-R	GGTAACCCTTGTCTTTGAATTG	55208..55229
	4K_F	CGACTCTAGAGGATCCCCGGGTTAAATGTCTCCATATAGGC	55328..55347	Amplify the 4K DNA fragment
	4K_R	GAATTCGAGCTCGGTACCCGGGTAAACTTTCTTGTAACTATGC	59402..59382
	5K_F	CGACTCTAGAGGATCCCCGGGTAAATTAACCACTTCTTGTC	19072..19091	Amplify the 5K DNA fragment
	5K_R	GAATTCGAGCTCGGTACCCGGGAAAAATAGAGAGCTCATTAC	23919..23900
	11K_1F	CGACTCTAGAGGATCCCCGGGGTGGATTTCATTCTGTTTCCAGG	86101..86122	Amplify the the first section of the 11K DNA fragment
	11K_1R	CCACTTTTCACACGATTCCAAGTACTCG	89945..89918
	11K_2F	CGAGTACTTGGAATCGTGTGAAAAGTGG	89918..89945	Amplify the the second section of the 11K DNA fragment
	11K_2R	GTTTAAAGGACTCTGTAGAGGCTTGTACC	93807..93779
	11K_3F	GGTACAAGCCTCTACAGAGTCCTTTAAAC	93779..93807	Amplify the the Third section of the 11K DNA fragment
	11K_3R	GAATTCGAGCTCGGTACCCGGGAGCATTTGTCATGGTAGGAGAAC	97285..97263
	pKSV7-F	ATGTGCTGCAAGGCGATTA		Identify whether the interested DNA fragments were inserted or not
	pKSV7-R	CCCAGGCTTTACACTTTATG
	pKSV7P3_F	ATAAGCAGTTACAGAGTGGAATAG		Identify whether the temperature-sensitive vector pKSV7 with a putitive replicon of pXO1 inserted was absent.
	pKSV7P3_R	CAATGGACAATGGACACCTAG
	pKSV7P6_F	GGTGTCCATTGTCCATTGTC
	pKSV7P6_R	CATCCTATCTTCTGTATCAGTATCC
	Note: characters with underlined denoted the restriction sites.
